# Supplementary material for: Brain Structure Network Analysis in Patients with Obstructive Sleep Apnea
Source: PLoS One. 2015 Sep 28;10(9):e0139055. doi: 10.1371/journal.pone.0139055 (PMC4587669; doi:10.1371/journal.pone.0139055)
Supplement: S1 Data — This table contents the original data of age, intracranial volume, and measured grey matter volume of 90 brain regions for each subject. (XLS) [file pone.0139055.s001.xls]

## Sheet: Sheet1
IDs	L.Amygdala	R.Amygdala	L.Angular	R.Angular	L.Calcarine	R.Calcarine	L.Caudate	R.Caudate	L.Cingulum_Ant	R.Cingulum_Ant	L.Cingulum_Mid	R.Cingulum_Mid	L.Cingulum_Post	R.Cingulum_Post	L.Cuneus	R.Cuneus	L.Frontal_Inf_Oper	R.Frontal_Inf_Oper	L.Frontal_Inf_Orb	R.Frontal_Inf_Orb_R	L.Frontal_Inf_Tri	R.Frontal_Inf_Tri	L.Frontal_Med_Orb	R.Frontal_Med_Orb	L.Frontal_Mid	R.Frontal_Mid	L.Frontal_Mid_Orb	R.Frontal_Mid_Orb	L.Frontal_Sup	R.Frontal_Sup	L.Frontal_Sup_Medial	R.Frontal_Sup_Medial	L.Frontal_Sup_Orb	R.Frontal_Sup_Orb	L.Fusiform	R.Fusiform	L.Heschel	R.Heschl	L.Hippocampus	R.Hippocampus	L.Insula	R.Insula	L.Lingual	R.Lingual	L.Occipital_Inf	R.Occipital_Inf	L.Occipital_Mid	R.Occipital_Mid	L.Occipital_Sup
con01	0.694285	0.645287	0.539381	0.565108	0.566045	0.515331	0.3578	0.360752	0.701023	0.681267	0.639768	0.615422	0.582456	0.525992	0.579678	0.537145	0.601213	0.52324	0.565507	0.590695	0.48774	0.491143	0.59859	0.594698	0.477568	0.473201	0.548858	0.553656	0.391685	0.41757	0.508159	0.420481	0.578114	0.485947	0.628882	0.627173	0.658866	0.768709	0.565483	0.538731	0.588931	0.592232	0.590434	0.588441	0.55333	0.528157	0.575479	0.528698	0.479066
con02	0.808358	0.716105	0.694495	0.561124	0.529518	0.474313	0.539687	0.534552	0.649909	0.610322	0.663254	0.577839	0.631929	0.468553	0.559956	0.58522	0.644291	0.644205	0.603155	0.618248	0.555035	0.593488	0.602582	0.618154	0.526652	0.519716	0.615864	0.593323	0.401734	0.394369	0.485233	0.412733	0.576186	0.529316	0.691059	0.682935	0.669072	0.815533	0.660777	0.599004	0.683169	0.701741	0.636481	0.567495	0.561671	0.551651	0.601371	0.569584	0.490506
con03	0.66992	0.607477	0.560142	0.520267	0.505784	0.438119	0.370983	0.372751	0.607884	0.590047	0.60117	0.558596	0.550016	0.46148	0.525007	0.440478	0.505947	0.487698	0.529437	0.537049	0.456971	0.422121	0.538675	0.555039	0.396805	0.38878	0.530342	0.519156	0.33933	0.34228	0.406526	0.356538	0.492667	0.467685	0.635575	0.61097	0.576721	0.676729	0.576109	0.519597	0.560258	0.588164	0.59572	0.54872	0.469895	0.526983	0.500537	0.56506	0.416822
con04	0.712766	0.68711	0.530977	0.525274	0.437155	0.39717	0.489841	0.460421	0.682843	0.604965	0.650723	0.606428	0.548487	0.414358	0.48726	0.421593	0.564551	0.599541	0.586346	0.56573	0.512216	0.507962	0.627037	0.621605	0.443399	0.446922	0.565681	0.490121	0.355328	0.38134	0.440825	0.387189	0.565052	0.510118	0.605821	0.561043	0.626152	0.686541	0.576618	0.549115	0.66408	0.733302	0.478042	0.446252	0.458965	0.527661	0.450228	0.500825	0.413297
con05	0.68169	0.600539	0.524402	0.483803	0.401122	0.367082	0.515781	0.481232	0.582472	0.56148	0.582232	0.566011	0.497825	0.415185	0.503549	0.436794	0.573673	0.519804	0.512845	0.491961	0.487669	0.484577	0.550063	0.517915	0.397326	0.399489	0.480268	0.435243	0.335818	0.362405	0.430027	0.404974	0.488323	0.410539	0.561155	0.549344	0.563979	0.600546	0.569645	0.486645	0.562345	0.580092	0.473767	0.459833	0.489311	0.49153	0.468843	0.493347	0.434812
con06	0.779143	0.763895	0.628744	0.563189	0.544315	0.520773	0.559889	0.531925	0.68089	0.663048	0.588188	0.563669	0.55945	0.474651	0.576653	0.505641	0.632425	0.569071	0.617291	0.610017	0.589147	0.526492	0.675187	0.694977	0.485042	0.488038	0.595442	0.64714	0.38426	0.424771	0.496134	0.452552	0.613693	0.615308	0.65469	0.632509	0.674223	0.751766	0.613832	0.592769	0.648267	0.671102	0.599154	0.580204	0.564434	0.517267	0.493382	0.544411	0.433213
con07	0.810697	0.695717	0.557838	0.559213	0.480401	0.448739	0.586863	0.535925	0.735308	0.665006	0.680776	0.593169	0.550889	0.445577	0.535331	0.523172	0.708575	0.614976	0.685724	0.664493	0.655119	0.597472	0.738469	0.673636	0.493389	0.498605	0.673439	0.609527	0.432437	0.456996	0.549425	0.465511	0.636748	0.593808	0.614452	0.623535	0.626023	0.762645	0.613769	0.533697	0.689718	0.703671	0.549279	0.517798	0.468257	0.422249	0.45736	0.538031	0.401947
con08	0.762782	0.718973	0.597389	0.568789	0.41875	0.374188	0.464331	0.438718	0.715345	0.697294	0.651467	0.649993	0.592469	0.489427	0.463319	0.459187	0.599391	0.581032	0.606655	0.561433	0.483276	0.448693	0.560916	0.614025	0.498378	0.491997	0.61816	0.594318	0.404765	0.430213	0.448661	0.412568	0.54203	0.505837	0.677514	0.680869	0.592861	0.670897	0.611676	0.543603	0.613787	0.66323	0.54525	0.508002	0.462294	0.437983	0.483378	0.445457	0.390754
con09	0.653196	0.573545	0.525435	0.556577	0.538585	0.487226	0.425427	0.390995	0.64475	0.619122	0.558751	0.555533	0.513538	0.439296	0.568808	0.445348	0.575461	0.537037	0.559331	0.553305	0.48856	0.534172	0.598658	0.594187	0.397097	0.386783	0.558441	0.562543	0.392112	0.357484	0.444951	0.402516	0.541566	0.515757	0.625746	0.613862	0.582363	0.709416	0.516291	0.479703	0.608998	0.609513	0.574599	0.551806	0.506076	0.510093	0.486647	0.524788	0.412568
con10	0.733792	0.672617	0.539979	0.508438	0.445923	0.383812	0.455598	0.412139	0.689763	0.653461	0.598047	0.568249	0.444661	0.368025	0.492967	0.437847	0.561922	0.598399	0.616135	0.583065	0.553719	0.538342	0.714358	0.683978	0.486053	0.476698	0.640677	0.651484	0.426666	0.421649	0.508932	0.431324	0.612252	0.553163	0.643796	0.627879	0.61357	0.762631	0.574758	0.535296	0.628975	0.681847	0.537055	0.489744	0.459663	0.479946	0.494141	0.488534	0.426638
con11	0.748398	0.644721	0.522152	0.453644	0.479674	0.430073	0.359027	0.385734	0.688164	0.672195	0.587406	0.581804	0.499469	0.453644	0.587072	0.574553	0.560117	0.468311	0.548372	0.522926	0.513413	0.462716	0.622923	0.617256	0.453434	0.447338	0.545792	0.523074	0.442059	0.417513	0.510779	0.419671	0.578386	0.474815	0.652316	0.604057	0.651602	0.71644	0.586034	0.553487	0.57912	0.578785	0.553118	0.53593	0.498837	0.50321	0.480513	0.52397	0.425286
con12	0.708089	0.67572	0.499361	0.536287	0.49964	0.459549	0.466175	0.443268	0.624623	0.566067	0.553216	0.519339	0.49088	0.404541	0.56874	0.479558	0.525474	0.550166	0.58576	0.557862	0.546348	0.500087	0.599699	0.509192	0.455946	0.424435	0.542026	0.508907	0.32069	0.377057	0.42629	0.382946	0.518694	0.455771	0.590712	0.543268	0.557781	0.624919	0.568553	0.52284	0.560473	0.611695	0.521913	0.495961	0.501446	0.571108	0.46818	0.554319	0.428943
con13	0.791505	0.663134	0.57129	0.507621	0.520022	0.462	0.522128	0.495173	0.65941	0.66544	0.639089	0.593695	0.595634	0.523879	0.485975	0.421142	0.575211	0.583777	0.594672	0.581265	0.533043	0.544235	0.591559	0.60199	0.461694	0.461155	0.471361	0.483352	0.343147	0.352075	0.447465	0.400455	0.521457	0.493591	0.619028	0.57819	0.636678	0.708174	0.645893	0.613822	0.689525	0.708422	0.576529	0.510251	0.511295	0.523969	0.501596	0.504661	0.373752
con14	0.723062	0.687009	0.536729	0.496622	0.473698	0.439241	0.483805	0.487727	0.693557	0.662772	0.589209	0.537724	0.519398	0.441691	0.440437	0.40533	0.649401	0.612989	0.546723	0.581352	0.556083	0.552789	0.610207	0.651481	0.424605	0.434106	0.538919	0.571471	0.341966	0.36227	0.44776	0.428913	0.525995	0.511972	0.587136	0.562338	0.529539	0.490487	0.581852	0.537211	0.608311	0.627291	0.521331	0.472489	0.549262	0.486866	0.470242	0.466319	0.371748
con15	0.673767	0.653215	0.522221	0.525933	0.486678	0.477018	0.450928	0.431272	0.67185	0.674047	0.577212	0.556439	0.562038	0.459188	0.535989	0.48445	0.479676	0.49393	0.596661	0.556909	0.579608	0.54664	0.674296	0.653332	0.463135	0.501906	0.551391	0.622103	0.409619	0.395119	0.459202	0.401164	0.65285	0.575588	0.620767	0.627695	0.662149	0.830992	0.586073	0.523715	0.673702	0.64776	0.525803	0.515705	0.475202	0.509658	0.509395	0.501737	0.409251
con16	0.716022	0.628423	0.570866	0.601796	0.617509	0.590032	0.474546	0.450678	0.756312	0.687857	0.651587	0.634761	0.65545	0.514651	0.648411	0.621574	0.659757	0.705404	0.627726	0.637014	0.587773	0.597238	0.701426	0.656763	0.552402	0.5347	0.666284	0.621738	0.44733	0.426129	0.559903	0.460373	0.680656	0.593072	0.621685	0.636068	0.659475	0.727668	0.557082	0.504533	0.673047	0.700534	0.586508	0.596784	0.50602	0.508534	0.504965	0.621996	0.48984
con17	0.762059	0.66005	0.677724	0.528255	0.51383	0.509217	0.570391	0.538683	0.749981	0.719865	0.674092	0.655018	0.628013	0.515295	0.537401	0.541631	0.618257	0.616635	0.605251	0.597398	0.569208	0.572192	0.622877	0.639027	0.443788	0.465442	0.590913	0.614431	0.307408	0.349884	0.478086	0.445447	0.589195	0.554725	0.643329	0.58683	0.626171	0.651855	0.620539	0.545933	0.684372	0.741015	0.532111	0.541476	0.597101	0.488998	0.630399	0.52277	0.461159
con18	0.729146	0.641926	0.48022	0.552366	0.45228	0.431331	0.515492	0.466246	0.572345	0.531181	0.573615	0.538019	0.494081	0.402569	0.492677	0.453361	0.55567	0.585898	0.493312	0.527227	0.478622	0.486867	0.488289	0.462038	0.446264	0.450413	0.489117	0.408116	0.387139	0.382772	0.479058	0.412869	0.444767	0.338492	0.478562	0.485613	0.525854	0.588454	0.566898	0.528621	0.537548	0.615431	0.465107	0.456551	0.419982	0.467762	0.446034	0.5285	0.40649
con19	0.750518	0.643171	0.623278	0.573091	0.607205	0.529921	0.635846	0.569285	0.78894	0.707685	0.7191	0.672623	0.600882	0.520979	0.642591	0.511531	0.649966	0.593447	0.670961	0.613619	0.687588	0.545613	0.629852	0.586662	0.500331	0.531759	0.530203	0.530366	0.380357	0.414273	0.536132	0.484522	0.506707	0.482901	0.563905	0.528825	0.713447	0.904276	0.522814	0.538877	0.674937	0.731394	0.587144	0.542921	0.58936	0.615072	0.54785	0.636868	0.474261
con20	0.716776	0.652711	0.593232	0.571417	0.629307	0.537948	0.45091	0.430482	0.779493	0.734846	0.672079	0.632337	0.591884	0.504665	0.718977	0.613478	0.561454	0.590278	0.561314	0.607967	0.548372	0.499117	0.682366	0.692837	0.483687	0.506002	0.554019	0.5959	0.3915	0.38161	0.472358	0.418461	0.580227	0.532164	0.692621	0.656003	0.602332	0.779911	0.60134	0.539364	0.625407	0.676759	0.641968	0.608545	0.520299	0.563063	0.587697	0.612896	0.576121
osa01	0.736929	0.748458	0.443419	0.483658	0.550937	0.460865	0.441238	0.417849	0.66009	0.622515	0.612708	0.589751	0.470224	0.374087	0.523342	0.472413	0.57281	0.577072	0.601547	0.573574	0.506008	0.502556	0.562638	0.589605	0.468131	0.477991	0.509974	0.501945	0.351008	0.379305	0.418779	0.413257	0.516411	0.456435	0.654579	0.607215	0.548297	0.616103	0.585859	0.570361	0.580569	0.612477	0.594023	0.558531	0.568861	0.486827	0.444166	0.468908	0.388378
osa02	0.787225	0.714975	0.501306	0.559556	0.503751	0.451636	0.451852	0.431904	0.659017	0.666384	0.644304	0.598219	0.535246	0.430366	0.515075	0.476544	0.471178	0.44648	0.519146	0.541815	0.457377	0.437825	0.651574	0.63796	0.436206	0.430002	0.518486	0.526276	0.3615	0.375418	0.426054	0.399508	0.587746	0.493555	0.609791	0.654236	0.53723	0.659223	0.600588	0.561295	0.623593	0.663152	0.56603	0.577415	0.495289	0.507901	0.451604	0.465902	0.374359
osa03	0.781701	0.693735	0.538179	0.602679	0.603978	0.585299	0.512119	0.456273	0.629291	0.587699	0.505538	0.504028	0.473511	0.404593	0.56794	0.543496	0.510783	0.529107	0.568877	0.590217	0.487388	0.542669	0.601076	0.561214	0.466891	0.431003	0.525989	0.550442	0.387952	0.35411	0.469196	0.405043	0.550781	0.469338	0.607883	0.603661	0.636772	0.662715	0.615253	0.554258	0.596721	0.671333	0.631481	0.603273	0.536632	0.588609	0.480149	0.604644	0.416308
osa04	0.693498	0.605952	0.590442	0.569669	0.468173	0.445224	0.488901	0.441752	0.603444	0.590344	0.607945	0.585851	0.641229	0.542433	0.591646	0.551391	0.589515	0.548708	0.639634	0.561029	0.530675	0.461248	0.62348	0.625454	0.447701	0.445281	0.639117	0.552512	0.385716	0.435762	0.443035	0.40499	0.603126	0.559691	0.650733	0.613027	0.679143	0.699906	0.585692	0.565014	0.671294	0.670638	0.562427	0.555286	0.50728	0.518278	0.556676	0.515008	0.491796
osa05	0.73932	0.696138	0.488129	0.521395	0.458873	0.440461	0.469407	0.44605	0.607005	0.561204	0.542686	0.503219	0.44954	0.37187	0.436399	0.416666	0.541429	0.49823	0.511	0.510118	0.52153	0.453954	0.565591	0.58439	0.358538	0.371919	0.449498	0.497367	0.327445	0.37343	0.400442	0.37319	0.480158	0.470438	0.629422	0.678973	0.561824	0.51884	0.57068	0.526482	0.568449	0.566345	0.545493	0.551877	0.492978	0.420859	0.476771	0.487151	0.340653
osa06	0.710142	0.632368	0.610312	0.573592	0.500489	0.467667	0.438775	0.429766	0.729213	0.703076	0.693835	0.641995	0.572541	0.51275	0.566404	0.537017	0.569904	0.493783	0.556524	0.595484	0.571795	0.501164	0.645011	0.672341	0.487716	0.489578	0.530765	0.603578	0.479201	0.454194	0.538542	0.479208	0.611579	0.566455	0.728077	0.707161	0.681441	0.807146	0.549279	0.513776	0.670552	0.683764	0.61106	0.564505	0.569142	0.559315	0.564111	0.574134	0.427631
osa07	0.7071	0.696188	0.499365	0.535647	0.481547	0.449236	0.538949	0.505809	0.645393	0.584039	0.621483	0.56983	0.563099	0.498974	0.531795	0.470844	0.561779	0.546274	0.588323	0.609149	0.552906	0.505172	0.640206	0.62572	0.463926	0.474249	0.631838	0.543363	0.385391	0.412393	0.480823	0.42785	0.612147	0.509885	0.670952	0.679417	0.605178	0.785087	0.600671	0.589699	0.650306	0.70446	0.53611	0.524815	0.616286	0.489725	0.503669	0.591002	0.417414
osa08	0.735045	0.588806	0.574149	0.564223	0.56296	0.496577	0.43395	0.415704	0.691936	0.645503	0.616221	0.58309	0.588368	0.474089	0.507732	0.454292	0.559328	0.555388	0.660499	0.645653	0.485207	0.570592	0.679729	0.655661	0.422738	0.421629	0.563471	0.550489	0.379778	0.349022	0.455904	0.385157	0.617611	0.531126	0.657456	0.644073	0.531452	0.732822	0.592042	0.555836	0.644191	0.640758	0.606858	0.600269	0.582786	0.611347	0.509933	0.516905	0.369234
osa09	0.677395	0.623938	0.551219	0.510055	0.585811	0.595986	0.495993	0.473472	0.666677	0.621448	0.63382	0.620186	0.61668	0.440665	0.47776	0.508145	0.58562	0.54748	0.605883	0.582947	0.498735	0.556886	0.63551	0.603941	0.433997	0.472722	0.627677	0.605631	0.37191	0.362055	0.513216	0.404251	0.57739	0.490283	0.607478	0.616518	0.573992	0.744082	0.546847	0.498539	0.591977	0.646291	0.630063	0.593959	0.479244	0.534008	0.481885	0.558479	0.344851
osa10	0.703379	0.630381	0.551828	0.59068	0.547698	0.51176	0.562034	0.50996	0.677811	0.645095	0.641608	0.618243	0.649982	0.513671	0.533694	0.490035	0.608528	0.575575	0.598927	0.603713	0.582613	0.56819	0.631824	0.618299	0.467313	0.508433	0.595286	0.579123	0.407204	0.34372	0.480336	0.399595	0.599216	0.51935	0.636663	0.627643	0.611136	0.757844	0.551214	0.500661	0.629225	0.648507	0.606715	0.591577	0.579461	0.55565	0.596366	0.591243	0.478487
osa11	0.729805	0.666198	0.532124	0.492325	0.509732	0.435976	0.48101	0.449918	0.735904	0.702607	0.620677	0.604599	0.545806	0.461524	0.558591	0.459251	0.637604	0.561694	0.5953	0.596582	0.544189	0.489018	0.73154	0.700474	0.459933	0.471822	0.560879	0.585927	0.373039	0.404613	0.496971	0.440777	0.579559	0.526229	0.627647	0.56511	0.584878	0.712273	0.603127	0.566852	0.625325	0.657595	0.551533	0.48562	0.530746	0.51526	0.499338	0.473944	0.397897
osa12	0.623648	0.643271	0.535578	0.507456	0.56228	0.509773	0.551069	0.523866	0.743072	0.702974	0.679511	0.600095	0.569783	0.490705	0.618818	0.529419	0.694227	0.609957	0.595903	0.618352	0.58772	0.567681	0.606459	0.598859	0.484235	0.51135	0.598368	0.535555	0.361293	0.371198	0.517208	0.461234	0.532583	0.520779	0.620762	0.574736	0.635009	0.667113	0.571613	0.50784	0.624752	0.679578	0.572024	0.513766	0.51606	0.549435	0.487211	0.641036	0.449332
osa13	0.700945	0.62591	0.551407	0.5138	0.506465	0.401006	0.42634	0.411431	0.716883	0.657426	0.598729	0.563674	0.527695	0.475418	0.559986	0.515228	0.674396	0.536743	0.594814	0.575907	0.567882	0.495099	0.633452	0.609883	0.476871	0.455547	0.631305	0.573414	0.392773	0.375798	0.452544	0.384076	0.571744	0.460366	0.607765	0.608981	0.598527	0.65554	0.58139	0.519168	0.614233	0.647765	0.545291	0.535718	0.529997	0.489562	0.487555	0.558747	0.453871
osa14	0.73317	0.637067	0.545757	0.565918	0.528852	0.497427	0.465302	0.428466	0.74814	0.70145	0.616304	0.588259	0.56808	0.459595	0.588498	0.51701	0.622697	0.598358	0.63699	0.600349	0.519942	0.541503	0.645058	0.696533	0.489182	0.469968	0.600226	0.572854	0.374741	0.391789	0.488221	0.436646	0.62338	0.565511	0.692836	0.686327	0.665616	0.714808	0.617234	0.560443	0.633676	0.670943	0.584033	0.596673	0.566463	0.508678	0.492138	0.489135	0.476894
osa15	0.775227	0.701034	0.627803	0.523293	0.597027	0.570906	0.561122	0.522013	0.677572	0.677945	0.638172	0.595706	0.61014	0.466532	0.506056	0.487493	0.616728	0.580698	0.639415	0.621164	0.583339	0.572525	0.636961	0.700801	0.432567	0.450262	0.547748	0.465176	0.355698	0.350596	0.477251	0.438584	0.528304	0.476809	0.645583	0.603617	0.814491	0.890917	0.620413	0.563574	0.711691	0.74271	0.588736	0.508038	0.531679	0.499928	0.583752	0.565613	0.429358
osa16	0.802052	0.716794	0.629561	0.580076	0.593704	0.500321	0.503742	0.458893	0.715219	0.698923	0.682249	0.63195	0.594706	0.499261	0.641638	0.523924	0.632674	0.561071	0.672385	0.638319	0.62805	0.509301	0.659526	0.638599	0.501554	0.510988	0.613883	0.586576	0.400718	0.414106	0.450843	0.436608	0.615009	0.544213	0.677564	0.706325	0.715808	0.811693	0.621084	0.581489	0.665309	0.676494	0.60641	0.569843	0.555142	0.552197	0.539395	0.564346	0.449173
osa17	0.776643	0.629377	0.606178	0.495458	0.539781	0.485153	0.462837	0.413079	0.668471	0.629877	0.59189	0.564231	0.497419	0.413073	0.666763	0.539219	0.540702	0.481772	0.573653	0.585715	0.550909	0.50125	0.621299	0.630252	0.468214	0.469191	0.539781	0.569228	0.380187	0.355902	0.455982	0.412766	0.452588	0.46867	0.632441	0.590815	0.670286	0.830981	0.653333	0.59714	0.603497	0.626957	0.59466	0.581518	0.51132	0.444754	0.509361	0.464325	0.442458
osa18	0.784313	0.707882	0.690032	0.679281	0.644582	0.543916	0.514269	0.496755	0.636295	0.614038	0.674374	0.616835	0.605404	0.517277	0.620183	0.605911	0.542583	0.543447	0.591065	0.573957	0.591737	0.533768	0.629127	0.645249	0.488348	0.488864	0.642132	0.616437	0.403573	0.407946	0.459059	0.424703	0.600221	0.536625	0.686561	0.709941	0.663478	0.754411	0.617487	0.548889	0.625571	0.648652	0.699078	0.617699	0.696742	0.627195	0.640627	0.624688	0.491185
osa19	0.807158	0.708039	0.599014	0.561585	0.678815	0.579645	0.557648	0.480821	0.748774	0.748645	0.665116	0.648741	0.672581	0.522315	0.666359	0.576606	0.646417	0.568203	0.631039	0.566915	0.592498	0.541749	0.715844	0.699115	0.451158	0.42144	0.438006	0.43621	0.318447	0.344318	0.492452	0.442582	0.524447	0.47891	0.641513	0.578829	0.802316	1.00336	0.622051	0.596983	0.75939	0.794007	0.590465	0.514073	0.61784	0.58213	0.576453	0.539872	0.48641
osa20	0.710823	0.675001	0.595125	0.601947	0.620981	0.593823	0.518015	0.480253	0.769086	0.728827	0.631889	0.598535	0.607831	0.514569	0.634933	0.577776	0.593853	0.545645	0.646559	0.634561	0.569547	0.585434	0.749496	0.774879	0.483815	0.468869	0.624867	0.653017	0.364827	0.360306	0.486725	0.436925	0.625571	0.55099	0.633441	0.673567	0.747135	0.843549	0.552188	0.539675	0.657167	0.679456	0.631656	0.683322	0.589744	0.645294	0.549454	0.584506	0.451275
osa21	0.799542	0.709268	0.506787	0.525513	0.43519	0.414983	0.464751	0.42108	0.69773	0.675197	0.626442	0.583314	0.540224	0.473332	0.513641	0.474068	0.519797	0.553652	0.51263	0.536528	0.500282	0.503861	0.625725	0.640126	0.477865	0.435234	0.545531	0.489071	0.411813	0.404463	0.517607	0.4631	0.56033	0.487469	0.66514	0.634257	0.605354	0.676217	0.617398	0.548982	0.619192	0.636673	0.55321	0.525369	0.514412	0.480433	0.437947	0.466836	0.418689
osa22	0.647958	0.574611	0.570362	0.529002	0.470696	0.461925	0.38899	0.374878	0.587066	0.567379	0.519796	0.486432	0.552103	0.47274	0.495348	0.447484	0.591188	0.559637	0.571301	0.558258	0.498929	0.505093	0.591609	0.556765	0.423823	0.399925	0.45107	0.467845	0.294954	0.288565	0.397807	0.348122	0.484989	0.465091	0.58542	0.547834	0.57205	0.751496	0.538745	0.501076	0.573531	0.601857	0.482572	0.455659	0.489509	0.395695	0.495199	0.503407	0.39263
osa23	0.769368	0.714405	0.635764	0.530213	0.543255	0.519196	0.540282	0.490933	0.678377	0.659501	0.569376	0.535591	0.564099	0.449535	0.535489	0.490295	0.586726	0.603087	0.535046	0.525769	0.588796	0.551997	0.601024	0.554573	0.431371	0.439682	0.55223	0.524227	0.334766	0.3627	0.480173	0.424924	0.570912	0.496358	0.646841	0.5851	0.636855	0.683875	0.693736	0.607703	0.637205	0.656085	0.528268	0.49092	0.544859	0.533656	0.55146	0.529624	0.416322
osa24	0.753804	0.621819	0.597836	0.491336	0.512485	0.468769	0.527572	0.48865	0.64873	0.617978	0.688624	0.637485	0.568889	0.489955	0.515782	0.489511	0.563361	0.559154	0.543657	0.534738	0.537372	0.468512	0.642832	0.620443	0.487233	0.455563	0.53002	0.524147	0.407062	0.461742	0.484203	0.442949	0.580506	0.50378	0.589091	0.5704	0.560699	0.71204	0.558516	0.521935	0.647613	0.65792	0.539896	0.543383	0.49497	0.499623	0.53151	0.533918	0.45617
osa25	0.736957	0.649761	0.669463	0.655814	0.572263	0.54396	0.627471	0.558251	0.716907	0.688347	0.69182	0.652826	0.695857	0.51613	0.587906	0.521565	0.67703	0.589341	0.556025	0.551929	0.60442	0.54374	0.722319	0.66926	0.440179	0.456995	0.580786	0.601712	0.370172	0.367994	0.500782	0.431846	0.647174	0.560314	0.603972	0.544695	0.620476	0.65574	0.644872	0.543305	0.715794	0.741633	0.538267	0.532477	0.539129	0.519923	0.542456	0.633475	0.441509
[truncated: 43 more columns]
